# Supplementary material for: Dynamics of Thioalkalivibrio species in a co-culture under selective pressure of ampicillin
Source: FEMS Microbes. 2023 Nov 8;4:xtad020. doi: 10.1093/femsmc/xtad020 (PMC10699867; doi:10.1093/femsmc/xtad020)
Supplement: xtad020_Supplemental_Files [file xtad020_supplemental_files.zip]

Archive with 2 entries (2 files):
- Supplementary File.docx
- FEMSMC-2023-004_supplementary_data_-_reviews_and_author_response.docx
